# Supplementary material for: Bromo-Substituted Phenylbenzothiazole Cyclometalating Ligands for the Development of Reverse Saturable Absorption Materials
Source: Inorg Chem. 2025 Jul 11;64(29):14952–67. doi: 10.1021/acs.inorgchem.5c01726 (PMC12308814; doi:10.1021/acs.inorgchem.5c01726)
Supplement: Supplementary file 2 [file ic5c01726_si_002.xyz]

61
	Energy: -4708554.0180403
Ir         0.00001        0.00038       -0.68252
O         -1.35130       -0.63999       -2.28181
O          1.35154        0.64254       -2.28087
C         -2.29112       -0.99807       -4.39746
H         -2.12621       -0.82872       -5.46171
H         -3.21416       -0.49888       -4.09238
H         -2.43777       -2.06914       -4.22840
C         -1.15089       -0.50958       -3.53064
C          0.00034        0.00218       -4.15386
H          0.00046        0.00270       -5.23623
C          1.15140        0.51336       -3.52988
C          2.29191        1.00257       -4.39593
H          2.12694        0.83499       -5.46044
H          3.21466        0.50235       -4.09163
H          2.43922        2.07327       -4.22513
N         -1.20286        1.69430       -0.57222
C         -1.11995        2.95737       -1.14199
C         -0.06614        3.45616       -1.91425
H          0.79403        2.83014       -2.10647
C         -0.15735        4.75558       -2.39216
H          0.65218        5.15919       -2.99042
C         -1.27405        5.55826       -2.11101
H         -1.32080        6.56985       -2.49898
C         -2.31901        5.07888       -1.32924
H         -3.17545        5.70201       -1.09861
C         -2.22667        3.77605       -0.84341
S         -3.34942        2.91174        0.19868
C         -2.28645        1.52659        0.16917
C         -2.42832        0.28378        0.89169
C         -3.50070       -0.01984        1.74190
H         -4.32524        0.67121        1.87740
C         -3.48287       -1.23012        2.41283
C         -2.42334       -2.12782        2.25518
H         -2.42628       -3.06764        2.79534
C         -1.36826       -1.81119        1.40319
H         -0.55760       -2.52316        1.29245
C         -1.33846       -0.60567        0.68869
Br        -4.93848       -1.68264        3.58827
N          1.20280       -1.69366       -0.57396
C          1.11972       -2.95623       -1.14483
C          0.06581       -3.45420       -1.91748
H         -0.79430       -2.82790       -2.10907
C          0.15683       -4.75321       -2.39655
H         -0.65278       -5.15619       -2.99511
C          1.27345       -5.55626       -2.11616
H          1.32007       -6.56752       -2.50504
C          2.31850       -5.07770       -1.33401
H          3.17489       -5.70114       -1.10397
C          2.22634       -3.77530       -0.84702
S          3.34923       -2.91206        0.19582
C          2.28642       -1.52676        0.16759
C          2.42832       -0.28469        0.89139
C          3.50073        0.01806        1.74185
H          4.32525       -0.67315        1.87666
C          3.48294        1.22766        2.41402
C          2.42340        2.12552        2.25734
H          2.42638        3.06479        2.79845
C          1.36826        1.80974        1.40508
H          0.55758        2.52182        1.29510
C          1.33845        0.60496        0.68936
Br         4.93860        1.67898        3.58985
