# Supplementary material for: Bromo-Substituted Phenylbenzothiazole Cyclometalating Ligands for the Development of Reverse Saturable Absorption Materials
Source: Inorg Chem. 2025 Jul 11;64(29):14952–67. doi: 10.1021/acs.inorgchem.5c01726 (PMC12308814; doi:10.1021/acs.inorgchem.5c01726)
Supplement: Supplementary file 3 [file ic5c01726_si_003.xyz]

61
	Energy: -4708556.7785988
Ir        -0.00005        0.62168       -0.00067
Br         3.89606       -3.23688        2.25107
Br        -3.89458       -3.24243       -2.24558
S         -2.77040       -0.28362        3.46163
S          2.77140       -0.28990       -3.46048
O          0.70188        2.21967        1.31811
O         -0.70288        2.21686       -1.32232
N          1.64142        0.50642       -1.27567
N         -1.64139        0.50809        1.27464
C         -1.42765       -0.24092        2.34561
C         -0.17986       -0.95956        2.43566
C          0.18343       -1.81314        3.48469
H         -0.47214       -1.95589        4.33880
C          1.39357       -2.48883        3.43756
H          1.69171       -3.15334        4.23812
C          2.21797       -2.29416        2.32560
C          1.87703       -1.44915        1.27580
H          2.55274       -1.33036        0.43836
C          0.66416       -0.74907        1.31046
C         -3.68242        0.76331        2.38159
C         -4.98292        1.24160        2.52791
H         -5.57129        1.00133        3.40603
C         -5.50701        2.02740        1.50764
H         -6.51828        2.40884        1.59610
C         -4.75019        2.31960        0.36237
H         -5.18854        2.91970       -0.42748
C         -3.45289        1.84912        0.21746
H         -2.86271        2.04867       -0.66596
C         -2.90911        1.07304        1.24574
C          2.90880        1.07220       -1.24785
C          3.68257        0.76013       -2.38275
C          1.42833       -0.24521       -2.34493
C          0.18089       -0.96460       -2.43368
C         -0.66351       -0.75197       -1.30917
C         -1.87621       -1.45226       -1.27341
H         -2.55220       -1.33190       -0.43642
C         -2.21665       -2.29953       -2.32155
C         -1.39187       -2.49634       -3.43285
H         -1.68960       -3.16261       -4.23210
C         -0.18189       -1.82045       -3.48104
H          0.47398       -1.96481       -4.33465
C          4.98281        1.23888       -2.52994
H          5.57155        0.99679       -3.40732
C          5.50613        2.02759       -1.51153
H          6.51717        2.40948       -1.60071
C          4.74883        2.32224       -0.36721
H          5.18657        2.92466        0.42121
C          3.45179        1.85128       -0.22143
H          2.86123        2.05271        0.66131
C          0.56193        3.46843        1.12356
C          1.10118        4.33530        2.24055
H          0.63523        4.03770        3.18328
H          0.93380        5.40024        2.07821
H          2.17559        4.15780        2.34672
C         -0.00243        4.09109       -0.00308
H         -0.00343        5.17345       -0.00370
C         -0.56530        3.46609       -1.12916
C         -1.10581        4.33067       -2.24732
H         -0.63943        4.03251       -3.18965
H         -0.94003        5.39607       -2.08639
H         -2.17997        4.15144       -2.35324
