# Supplementary material for: Bromo-Substituted Phenylbenzothiazole Cyclometalating Ligands for the Development of Reverse Saturable Absorption Materials
Source: Inorg Chem. 2025 Jul 11;64(29):14952–67. doi: 10.1021/acs.inorgchem.5c01726 (PMC12308814; doi:10.1021/acs.inorgchem.5c01726)
Supplement: Supplementary file 4 [file ic5c01726_si_004.xyz]

61
	Energy: -4708551.9451255
Ir         0.00004        0.36672       -0.00001
C          0.37578       -3.35749        2.47098
H          0.25373       -4.42169        2.26823
H         -0.34404       -3.05185        3.23440
H          1.37305       -3.18960        2.88888
C          0.19827       -2.49003        1.24338
O          0.27506       -1.24147        1.46982
C          0.00003       -3.11367       -0.00076
H          0.00007       -4.19609       -0.00102
C         -0.19852       -2.48947       -1.24457
O         -0.27534       -1.24080       -1.47046
C         -0.37708       -3.35644       -2.47237
H         -1.37694       -3.19271       -2.88582
H         -0.24962       -4.42030       -2.27115
H          0.33808       -3.04678       -3.23850
C         -0.23656        1.74293       -1.44715
C         -1.39491        2.45486       -1.78792
H         -2.29203        2.33642       -1.18943
C         -1.41617        3.31024       -2.88728
H         -2.32893        3.84711       -3.12942
C         -0.27985        3.48974       -3.68722
H         -0.31240        4.15719       -4.54146
C          0.88797        2.81157       -3.37482
H          1.77616        2.94771       -3.98577
C          0.90931        1.95334       -2.26528
C          2.06681        1.22922       -1.80535
N          1.94678        0.47728       -0.72125
C          3.14192       -0.09546       -0.31737
C          3.34953       -0.87761        0.82217
H          2.52290       -1.07640        1.49017
C          4.62317       -1.36395        1.07707
H          4.80483       -1.96982        1.95569
C          5.67812       -1.06852        0.20292
Br         7.42553       -1.76598        0.58458
C          5.50478       -0.27808       -0.92590
H          6.33288       -0.04611       -1.58315
C          4.22247        0.20858       -1.16774
S          3.68587        1.26179       -2.46893
C          0.23679        1.74222        1.44779
C          1.39516        2.45395        1.78886
H          2.29224        2.33584        1.19024
C          1.41650        3.30874        2.88869
H          2.32928        3.84547        3.13106
C          0.28023        3.48781        3.68880
H          0.31284        4.15479        4.54341
C         -0.88761        2.80982        3.37610
H         -1.77577        2.94565        3.98718
C         -0.90903        1.95219        2.26610
C         -2.06659        1.22835        1.80587
N         -1.94671        0.47702        0.72134
C         -3.14191       -0.09544        0.31724
C         -3.34966       -0.87695       -0.82272
H         -2.52310       -1.07537       -1.49091
C         -4.62332       -1.36315       -1.07772
H         -4.80508       -1.96860       -1.95661
C         -5.67816       -1.06823       -0.20326
Br        -7.42562       -1.76546       -0.58510
C         -5.50468       -0.27842        0.92599
H         -6.33270       -0.04682        1.58346
C         -4.22235        0.20812        1.16792
S         -3.68562        1.26074        2.46954
