# Supplementary material for: Bromo-Substituted Phenylbenzothiazole Cyclometalating Ligands for the Development of Reverse Saturable Absorption Materials
Source: Inorg Chem. 2025 Jul 11;64(29):14952–67. doi: 10.1021/acs.inorgchem.5c01726 (PMC12308814; doi:10.1021/acs.inorgchem.5c01726)
Supplement: Supplementary file 5 [file ic5c01726_si_005.xyz]

61
	Energy: -4708551.6045950
Ir         0.00008        0.05668        0.00008
C         -0.31795       -3.66757        2.47735
H         -0.38112       -4.73145        2.24761
H         -1.21945       -3.36140        3.01392
H          0.52630       -3.50162        3.15344
C         -0.15058       -2.79881        1.24904
O         -0.13776       -1.55062        1.48917
C         -0.00106       -3.42148       -0.00247
H         -0.00161       -4.50390       -0.00331
C          0.14935       -2.79701       -1.25297
O          0.13778       -1.54844       -1.49114
C          0.31618       -3.66399       -2.48260
H         -0.52775       -3.49616       -3.15864
H          0.37826       -4.72829       -2.25454
H          1.21810       -3.35785       -3.01847
C          0.16217        1.43232       -1.45731
C         -0.86106        2.14869       -2.09349
H         -1.88546        2.03438       -1.75509
C         -0.58561        3.00300       -3.15876
H         -1.39884        3.54373       -3.63444
C          0.72326        3.17684       -3.62812
H          0.92172        3.84337       -4.46034
C          1.76317        2.49474       -3.01632
H          2.78241        2.62705       -3.36879
C          1.48519        1.63823       -1.94046
C          2.47651        0.91462       -1.18593
N          2.06982        0.16726       -0.17067
C          3.11264       -0.40384        0.54202
C          2.99988       -1.17973        1.69832
H          2.02121       -1.37209        2.11482
C          4.16170       -1.66121        2.28385
H          4.09762       -2.26396        3.18281
C          5.42557       -1.38396        1.74432
H          6.31965       -1.77197        2.21615
C          5.53369       -0.59736        0.60472
Br         7.25689       -0.19182       -0.12622
C          4.38062       -0.09810        0.00353
S          4.21280        0.94777       -1.39611
C         -0.16202        1.42999        1.45965
C          0.86119        2.14525        2.09710
H          1.88559        2.03160        1.75845
C          0.58575        2.99756        3.16398
H          1.39897        3.53742        3.64066
C         -0.72311        3.17045        3.63373
H         -0.92156        3.83541        4.46721
C         -1.76301        2.48944        3.02071
H         -2.78224        2.62105        3.37347
C         -1.48504        1.63494        1.94326
C         -2.47634        0.91260        1.18749
N         -2.06964        0.16704        0.17091
C         -3.11243       -0.40269       -0.54291
C         -2.99966       -1.17623       -1.70077
H         -2.02099       -1.36775       -2.11766
C         -4.16146       -1.65651       -2.28730
H         -4.09737       -2.25743       -3.18749
C         -5.42535       -1.38034       -1.74724
H         -6.31942       -1.76739       -2.21987
C         -5.53349       -0.59600       -0.60609
Br        -7.25671       -0.19187        0.12559
C         -4.38043       -0.09796       -0.00387
S         -4.21265        0.94532        1.39771
