# Supplementary material for: Bromo-Substituted Phenylbenzothiazole Cyclometalating Ligands for the Development of Reverse Saturable Absorption Materials
Source: Inorg Chem. 2025 Jul 11;64(29):14952–67. doi: 10.1021/acs.inorgchem.5c01726 (PMC12308814; doi:10.1021/acs.inorgchem.5c01726)
Supplement: Supplementary file 6 [file ic5c01726_si_006.xyz]

61
	Energy: -1478703.6643840
Ir         0.00019       -0.01755       -0.00005
S          4.14056       -0.92402       -1.58682
S         -4.13982       -0.91714        1.59125
O          0.06413        1.58671       -1.49901
O         -0.06474        1.59212        1.49353
N          2.06044       -0.12981       -0.27139
N         -2.06003       -0.12893        0.27173
C          1.38761       -1.61260       -2.00086
C          0.08917       -1.39730       -1.45997
C         -0.96579       -2.11050       -2.04603
H         -1.97327       -1.98710       -1.66292
C         -0.74355       -2.97256       -3.11775
H         -1.58057       -3.51057       -3.55383
C          0.54195       -3.15710       -3.64327
H          0.69973       -3.82973       -4.47947
C          1.61208       -2.47696       -3.08226
H          2.61410       -2.61728       -3.47862
C          2.41626       -0.88656       -1.29804
C          4.38072        0.13635       -0.20374
C          5.57563        0.62641        0.31898
H          6.52680        0.38610       -0.14222
C          5.51187        1.42511        1.45562
H          6.42844        1.81709        1.88282
C          4.28000        1.71790        2.06083
H          4.25785        2.32963        2.95620
C          3.08827        1.23476        1.53863
H          2.13225        1.43508        2.00189
C          3.13914        0.44573        0.38536
C         -1.38682       -1.60409        2.00761
C         -0.08852       -1.39168        1.46521
C          0.96636       -2.10290        2.05383
H          1.97373       -1.98161        1.66971
C          0.74423       -2.96016        3.12941
H          1.58120       -3.49663        3.56746
C         -0.54110       -3.14175        3.65640
H         -0.69877       -3.81057        4.49565
C         -1.61118       -2.46358        3.09292
H         -2.61308       -2.60164        3.49038
C         -2.41557       -0.88096        1.30194
C         -4.38035        0.13648        0.20309
C         -5.57544        0.62363       -0.32196
H         -6.52649        0.38550        0.14061
C         -5.51200        1.41642       -1.46275
H         -6.42872        1.80596       -1.89186
C         -4.28029        1.70628       -2.06967
H         -4.25840        2.31327       -2.96826
C         -3.08838        1.22613       -1.54513
H         -2.13251        1.42426       -2.00964
C         -3.13891        0.44314       -0.38773
C          0.08492        2.83489       -1.26225
C         -0.00208        3.46067       -0.00621
H         -0.00296        4.54316       -0.00820
C         -0.08757        2.83941        1.25217
C          0.18588        3.70181       -2.49951
H          1.06015        3.39822       -3.08080
H          0.25603        4.76657       -2.27560
H         -0.69127        3.53054       -3.13095
C         -0.18901        3.71085        2.48623
H         -1.06057        3.40616        3.07096
H         -0.26388        4.77442        2.25816
H          0.69049        3.54571        3.11607
